# Supplementary material for: Sacituzumab Govitecan in Triple Negative Breast Cancer: A Systematic Review of Clinical Trials
Source: Cancers (Basel). 2024 Oct 27;16(21):3622. doi: 10.3390/cancers16213622 (PMC11545346; doi:10.3390/cancers16213622)
Supplement: Supplementary file 1 [file cancers-16-03622-s001.zip]

Archive with 1 entries (1 files):
- cancers-3231207-supplementary.pdf
